# Supplementary material for: Genetic diversity of male and female Chinese bayberry (Myrica rubra) populations and identification of sex-associated markers
Source: BMC Genomics. 2015 May 19;16(1):394. doi: 10.1186/s12864-015-1602-5 (PMC4436740; doi:10.1186/s12864-015-1602-5)
Supplement: Additional file 1: Table S1. — Diversity parameters of the 213 Chinese bayberry accessions. Na, number of observed alleles; Ne, effective number of alleles; Ho, observed heterozygosity; He, expected heterozygosity; I, Shannon’s information index: Gn, number of genotypes at each locus. [file 12864_2015_1602_MOESM1_ESM.xlsx]

## Sheet: Sheet1
Locus	Na	Ne	I	Ho	He	Gn
ZJU001	10	1.48	0.74	0.24	0.32	16
ZJU002	8	2.66	1.29	0.36	0.62	16
ZJU003	9	4.48	1.7	0.72	0.78	27
ZJU004	6	3.14	1.36	0.45	0.68	16
ZJU005	16	7.59	2.29	0.47	0.87	57
ZJU006	9	1.5	0.78	0.33	0.33	11
ZJU007	11	3.58	1.61	0.42	0.72	28
ZJU008	12	2.73	1.35	0.5	0.63	21
ZJU009	9	2.05	1.05	0.22	0.51	13
ZJU011	9	2.63	1.19	0.17	0.62	17
ZJU012	20	7.5	2.33	0.44	0.87	60
ZJU013	4	1.9	0.77	0.38	0.47	7
ZJU014	19	7.16	2.29	0.66	0.86	63
ZJU017	11	2.75	1.37	0.6	0.64	24
ZJU018	11	6.66	2.07	0.33	0.85	33
ZJU021	10	4.03	1.62	0.46	0.75	21
ZJU022	11	2.99	1.54	0.39	0.67	20
ZJU024	5	3.09	1.2	0.35	0.68	10
ZJU025	8	4.59	1.69	0.2	0.78	19
ZJU041	8	1.46	0.68	0.3	0.31	13
ZJU042	8	1.48	0.78	0.11	0.32	11
ZJU043	5	1.9	0.93	0.33	0.48	9
ZJU044	10	1.6	0.94	0.35	0.37	17
ZJU045	17	7.54	2.3	0.66	0.87	55
ZJU046	13	3.91	1.69	0.45	0.74	34
ZJU047	8	4.65	1.69	0.51	0.78	25
ZJU049	10	4.05	1.64	0.61	0.75	18
ZJU050	8	3.24	1.51	0.4	0.69	20
ZJU051	7	1.81	0.88	0.26	0.45	14
ZJU052	15	6.28	2.2	0.34	0.84	42
ZJU053	8	3.77	1.57	0.49	0.74	17
ZJU054	17	8.34	2.36	0.69	0.88	57
ZJU057	15	2.07	1.11	0.45	0.52	22
ZJU058	15	5.47	2.09	0.71	0.82	50
ZJU060	13	5.85	2.07	0.47	0.83	30
ZJU061	17	5.07	2.02	0.37	0.8	31
ZJU062	10	3.05	1.47	0.28	0.67	25
ZJU064	11	4.45	1.74	0.42	0.78	26
ZJU065	8	1.79	1	0.2	0.44	17
ZJU076	9	2.53	1.29	0.54	0.6	20
ZJU077	9	4.04	1.67	0.43	0.75	23
ZJU078	13	3.95	1.68	0.69	0.75	29
ZJU079	11	6.64	2.05	0.9	0.85	28
ZJU080	7	1.35	0.57	0.2	0.26	11
ZJU081	12	2.18	1.29	0.37	0.54	19
ZJU082	9	1.23	0.47	0.16	0.19	13
ZJU084	9	1.73	0.88	0.3	0.42	12
ZJU086	15	6.34	2.15	0.68	0.84	45
ZJU087	10	3.42	1.58	0.44	0.71	26
ZJU088	11	3.1	1.62	0.68	0.68	30
ZJU089	11	3.17	1.47	0.84	0.68	19
ZJU092	12	5.34	1.96	0.76	0.81	32
ZJU093	19	6.08	2.23	0.75	0.84	59
ZJU096	14	5.84	2.07	0.54	0.83	45
ZJU097	7	3.2	1.4	0.51	0.69	13
ZJU099	13	4.28	1.69	0.5	0.77	23
ZJU100	7	2.55	1.11	0.47	0.61	10
ZJU120	6	1.51	0.73	0.19	0.34	11
ZJU121	11	1.83	1.07	0.36	0.45	18
ZJU122	9	2.66	1.31	0.61	0.62	18
ZJU123	5	2.33	0.96	0.51	0.57	9
ZJU124	23	4.93	2.1	0.53	0.8	46
ZJU125	5	1.37	0.5	0.23	0.27	6
ZJU128	9	1.92	1.08	0.3	0.48	17
ZJU129	11	5.2	1.82	0.62	0.81	33
ZJU130	5	3.5	1.4	0.37	0.71	14
ZJU136	18	6.78	2.27	0.67	0.85	48
ZJU137	14	4.32	1.88	0.64	0.77	33
ZJU139	6	2.79	1.33	0.47	0.64	12
ZJU140	7	2.13	0.86	0.87	0.53	8
ZJU144	8	2.32	1.16	0.61	0.57	11
MRU11	7	3.21	1.49	0.63	0.69	22
MRU234	4	1.67	0.7	0.38	0.4	8
MRU386	3	1.56	0.57	0.33	0.36	4
MUR155	12	4.37	1.74	0.59	0.77	32
my0043	11	5.34	1.82	0.67	0.81	27
my0186	18	6.04	2.11	0.88	0.83	48
my0427	11	5.36	1.95	0.67	0.81	38
my0792	8	2.29	1.05	0.55	0.56	13
my0793	10	2.65	1.45	0.66	0.62	28
my0889	6	2.86	1.25	0.58	0.65	12
my0972	13	7.14	2.14	0.74	0.86	45
MYBSSR1	11	5.73	1.98	0.88	0.83	33
MYBSSR2	6	2.7	1.17	0.56	0.63	15
Mean	10.43	3.71	1.48	0.49	0.65	24.74
