# Supplementary material for: Genetic diversity of male and female Chinese bayberry (Myrica rubra) populations and identification of sex-associated markers
Source: BMC Genomics. 2015 May 19;16(1):394. doi: 10.1186/s12864-015-1602-5 (PMC4436740; doi:10.1186/s12864-015-1602-5)
Supplement: Additional file 7: Table S4. — The 213 bayberry accessions and three related species included in this study. ♀, female plant; ♂, male plant; ♀♂, monoecious plant. W2011-1 collected from female plant with one branch male mutation. Genotypes of two sex associated markers are included. Accessions belonging to different subpopulations are shown based on STRUCTURE analysis. [file 12864_2015_1602_MOESM7_ESM.xls]

## Sheet: Sheet1
NO.	Accession	Tree-age	Sex	Origin	Leaf source	ZJU062*	ZJU130*	Subpopulation
1	W2011-10	28	♂	Wenzhou, Zhejiang	Wenzhou, Zhejiang	242:242	160:160	Zhejiang male subpop
2	W2011-2	18	♂	Wenzhou, Zhejiang	Wenzhou, Zhejiang	242:242	160:160	Zhejiang male subpop
3	W2011-7	15	♂	Wenzhou, Zhejiang	Wenzhou, Zhejiang	242:242	160:160	Zhejiang male subpop
4	W2011-4	16	♂	Wenzhou, Zhejiang	Wenzhou, Zhejiang	242:242	164:164	Zhejiang male subpop
5	C2010-45	15	♂	Cixi, Zhejiang	Cixi, Zhejiang	242:242	160:160	Zhejiang male subpop
6	C2010-41	15	♂	Cixi, Zhejiang	Cixi, Zhejiang	242:252	160:160	Zhejiang male subpop
7	C2010-39	15	♂	Cixi, Zhejiang	Cixi, Zhejiang	242:242	160:160	Zhejiang male subpop
8	C2010-48	15	♂	Cixi, Zhejiang	Cixi, Zhejiang	242:242	160:166	Zhejiang male subpop
9	C2010-20	15	♂	Cixi, Zhejiang	Cixi, Zhejiang	242:242	160:160	Zhejiang male subpop
10	C2010-1	15	♂	Cixi, Zhejiang	Cixi, Zhejiang	242:242	160:160	Zhejiang male subpop
11	C2010-29	15	♂	Cixi, Zhejiang	Cixi, Zhejiang	242:242	160:160	Zhejiang male subpop
12	C2010-25	15	♂	Cixi, Zhejiang	Cixi, Zhejiang	242:242	160:160	Unstructured
13	C2010-53	15	♂	Cixi, Zhejiang	Cixi, Zhejiang	240:240	160:166	Unstructured
14	C2010-14	15	♂	Cixi, Zhejiang	Cixi, Zhejiang	242:242	160:160	Mixed male subpop
15	C2010-52	15	♂	Cixi, Zhejiang	Cixi, Zhejiang	240:240	160:160	Zhejiang male subpop
16	C2010-28	15	♂	Cixi, Zhejiang	Cixi, Zhejiang	242:242	160:160	Zhejiang male subpop
17	C2010-19	15	♂	Cixi, Zhejiang	Cixi, Zhejiang	242:242	164:164	Zhejiang male subpop
18	C2010-47	15	♂	Cixi, Zhejiang	Cixi, Zhejiang	242:242	160:160	Unstructured
19	C2010-50	30	♂	Cixi, Zhejiang	Cixi, Zhejiang	236:236	160:160	Zhejiang male subpop
20	C2010-23	15	♂	Cixi, Zhejiang	Cixi, Zhejiang	234:242	160:160	Zhejiang male subpop
21	C2010-27	15	♂	Cixi, Zhejiang	Cixi, Zhejiang	242:242	162:162	Unstructured
22	C2010-15	15	♂	Cixi, Zhejiang	Cixi, Zhejiang	234:234	160:160	Zhejiang male subpop
23	C2010-51	30	♂	Cixi, Zhejiang	Cixi, Zhejiang	234:242	160:160	Zhejiang male subpop
24	C2010-49	30	♂	Cixi, Zhejiang	Cixi, Zhejiang	234:242	160:160	Zhejiang male subpop
25	W2011-9	15	♂	Wenzhou, Zhejiang	Wenzhou, Zhejiang	242:242	160:160	Zhejiang male subpop
26	W2011-3	15	♂	Wenzhou, Zhejiang	Wenzhou, Zhejiang	242:242	162:162	Zhejiang male subpop
27	H2011-13	15-20	♂	Hangzhou, Zhejiang	Hangzhou, Zhejiang	240:240	164:164	Mixed male subpop
28	W2011-8	15-20	♂	Wenzhou, Zhejiang	Wenzhou, Zhejiang	242:242	160:160	Unstructured
29	FJ2011-40	20-30	♂	Fuan, Fujian	Fuan, Fujian	236:236	160:160	Mixed male subpop
30	JS2011-14	10-15	♂	Suzhou, Jiangsu	Suzhou, Jiangsu	232:232	160:160	Mixed male subpop
31	FJ2011-43	20-30	♂	Fuan, Fujian	Fuan, Fujian	234:234	160:160	Mixed male subpop
32	H2011-11	20-30	♂	Hangzhou, Zhejiang	Hangzhou, Zhejiang	242:242	160:160	Mixed male subpop
33	C2010-44	15-20	♂	Cixi, Zhejiang	Cixi, Zhejiang	242:242	160:160	Unstructured
34	JS2011-18	25-30	♂	Suzhou, Jiangsu	Suzhou, Jiangsu	250:250	160:160	Mixed male subpop
35	JS2011-15	10	♂	Suzhou, Jiangsu	Suzhou, Jiangsu	240:240	160:160	Unstructured
36	JS2011-19	10	♂	Suzhou, Jiangsu	Suzhou, Jiangsu	242:242	160:160	Mixed male subpop
37	FJ2011-38	25-30	♂	Fuan, Fujian	Fuan, Fujian	234:242	160:160	Mixed male subpop
38	FJ2011-39	25-30	♂	Fuan, Fujian	Fuan, Fujian	250:250	162:162	Mixed male subpop
39	FJ2011-41	20-25	♂	Fuan, Fujian	Fuan, Fujian	250:250	160:160	Unstructured
40	T2011-31	10-15	♂	Taizhou, Zhejiang	Taizhou, Zhejiang	234:250	160:160	Unstructured
41	T2011-26	10-15	♂	Taizhou, Zhejiang	Taizhou, Zhejiang	242:242	160:160	Unstructured
42	GX2011-24	10-15	♂	Guilin, Guangxi	Guilin, Guangxi	242:242	160:160	Unstructured
43	W2011-6	15	♂	Wenzhou, Zhejiang	Wenzhou, Zhejiang	240:242	160:160	Unstructured
44	T2011-29	20-25	♂	Taizhou, Zhejiang	Taizhou, Zhejiang	242:242	160:166	Mixed male subpop
45	GX2011-23	15	♂	Guilin, Guangxi	Guilin, Guangxi	240:250	162:162	Unstructured
46	GX2011-20	15-20	♂	Guilin, Guangxi	Guilin, Guangxi	242:242	162:162	Mixed male subpop
47	C2010-13	30	♂	Cixi, Zhejiang	Cixi, Zhejiang	242:242	160:160	Mixed male subpop
48	C2010-11	30	♂	Cixi, Zhejiang	Cixi, Zhejiang	242:242	164:164	Unstructured
49	C2010-17	30	♂	Cixi, Zhejiang	Cixi, Zhejiang	240:240	160:160	Mixed male subpop
50	C2010-38	15-20	♂	Cixi, Zhejiang	Cixi, Zhejiang	242:250	160:160	Mixed male subpop
51	C2010-2	30	♂	Cixi, Zhejiang	Cixi, Zhejiang	242:242	160:166	Mixed male subpop
52	C2010-46	15	♂	Cixi, Zhejiang	Cixi, Zhejiang	240:240	160:160	Unstructured
53	C2010-18	30	♂	Cixi, Zhejiang	Cixi, Zhejiang	242:242	160:160	Mixed male subpop
54	C2010-24	30	♂	Cixi, Zhejiang	Cixi, Zhejiang	244:244	160:160	Mixed male subpop
55	Y2010-41	15	♂	Yuyao, Zhejiang	Yuyao, Zhejiang	244:244	160:160	Mixed male subpop
56	C2010-42	15	♂	Cixi, Zhejiang	Cixi, Zhejiang	234:242	160:160	Unstructured
57	C2010-26	30	♂	Cixi, Zhejiang	Cixi, Zhejiang	232:236	160:160	Unstructured
58	GZ2011-32	15	♂	Qiandongnan, Guizhou	Qiandongnan, Guizhou	242:242	160:160	Mixed male subpop
59	Y2010-40	15	♂	Yuyao, Zhejiang	Yuyao, Zhejiang	242:242	160:166	Mixed male subpop
60	GZ2011-33	15-20	♂	Qiandongnan, Guizhou	Qiandongnan, Guizhou	236:236	160:160	Unstructured
61	C2010-37	15	♂	Cixi, Zhejiang	Cixi, Zhejiang	232:236	160:160	Mixed male subpop
62	C2010-34	15	♂	Cixi, Zhejiang	Cixi, Zhejiang	242:246	164:164	Mixed male subpop
63	C2010-31	15	♂	Cixi, Zhejiang	Cixi, Zhejiang	242:242	160:160	Mixed male subpop
64	C2010-54	15	♂	Cixi, Zhejiang	Cixi, Zhejiang	232:236	160:160	Mixed male subpop
65	C2010-30	15	♂	Cixi, Zhejiang	Cixi, Zhejiang	250:250	164:164	Mixed male subpop
66	Y2010-4	15	♂	Yuyao, Zhejiang	Yuyao, Zhejiang	242:242	162:162	Unstructured
67	Y2010-1	15	♂	Yuyao, Zhejiang	Yuyao, Zhejiang	242:242	160:160	Unstructured
68	Y2010-3	15	♂	Yuyao, Zhejiang	Yuyao, Zhejiang	242:242	160:164	Mixed male subpop
69	C2010-22	15-20	♂	Cixi, Zhejiang	Cixi, Zhejiang	232:232	160:160	Mixed male subpop
70	C2010-43	30	♂	Cixi, Zhejiang	Cixi, Zhejiang	242:242	160:160	Mixed male subpop
71	Y2010-7	40-50	♂	Yuyao, Zhejiang	Yuyao, Zhejiang	242:242	160:160	Unstructured
72	Y2010-23	15-20	♂	Yuyao, Zhejiang	Yuyao, Zhejiang	234:242	160:166	Unstructured
73	Y2010-12	15	♂	Yuyao, Zhejiang	Yuyao, Zhejiang	242:242	160:166	Unstructured
74	Y2010-22	15	♂	Yuyao, Zhejiang	Yuyao, Zhejiang	242:242	166:166	Unstructured
75	C2010-32	15	♂	Cixi, Zhejiang	Cixi, Zhejiang	242:242	160:166	Unstructured
76	Y2010-17	15	♂	Yuyao, Zhejiang	Yuyao, Zhejiang	242:250	164:164	Unstructured
77	Y2010-14	15	♂	Yuyao, Zhejiang	Yuyao, Zhejiang	242:242	164:164	Unstructured
78	Y2010-9	15	♂	Yuyao, Zhejiang	Yuyao, Zhejiang	240:242	160:160	Unstructured
79	Y2010-19	15	♂	Yuyao, Zhejiang	Yuyao, Zhejiang	242:242	160:160	Unstructured
80	C2010-36	15	♂	Cixi, Zhejiang	Cixi, Zhejiang	242:242	160:160	Mixed male subpop
81	Y2010-13	15	♂	Yuyao, Zhejiang	Yuyao, Zhejiang	232:232	160:160	Unstructured
82	Y2010-11	15	♂	Yuyao, Zhejiang	Yuyao, Zhejiang	246:246	160:160	Unstructured
83	C2010-35	15	♂	Cixi, Zhejiang	Cixi, Zhejiang	242:242	162:162	Unstructured
84	Y2010-51	15	♂	Yuyao, Zhejiang	Yuyao, Zhejiang	242:242	160:160	Mixed male subpop
85	C2010-40	15	♂	Cixi, Zhejiang	Cixi, Zhejiang	242:242	162:164	Mixed male subpop
86	C2010-33	15	♂	Cixi, Zhejiang	Cixi, Zhejiang	242:242	164:164	Unstructured
87	Y2010-21	15	♂	Yuyao, Zhejiang	Yuyao, Zhejiang	242:242	160:166	Unstructured
88	Y2010-20	15	♂	Yuyao, Zhejiang	Yuyao, Zhejiang	242:242	160:160	Mixed male subpop
89	Y2010-15	15	♂	Yuyao, Zhejiang	Yuyao, Zhejiang	242:242	160:166	Unstructured
90	Y2010-16	15	♂	Yuyao, Zhejiang	Yuyao, Zhejiang	242:242	160:166	Biqi' female series
91	Y2010-18	30	♂	Yuyao, Zhejiang	Yuyao, Zhejiang	242:242	160:166	Unstructured
92	Fenhong1	90-100	♀	Yuyao, Zhejiang	Yuyao, Zhejiang	240:240	162:164	Fenhong' female series
93	Fenhong	> 150	♀	Yuyao, Zhejiang	Yuyao, Zhejiang	240:240	162:164	Fenhong' female series
94	Chise	> 150	♀	Hangzhou, Zhejiang	CBGR	240:240	162:164	Fenhong' female series
95	Fenhong3	60-70	♀	Shangyu, Zhejiang	Shangyu, Zhejiang	240:240	164:164	Fenhong' female series
96	Lizhimei	> 150	♀	Yuyao, Zhejiang	CBGR	240:240	164:166	Fenhong' female series
97	YG2012-85	20-30	♀	Unkown	CBGR	240:240	162:168	Fenhong' female series
98	YY2012-139	90-100	♀	Yuyao, Zhejiang	Yuyao, Zhejiang	240:240	162:164	Fenhong' female series
99	Yangpingmei	> 150	♀	Taizhou, Zhejiang	CBGR	240:248	162:164	Fenhong' female series
100	Jinqiantan	> 150	♀	Hangzhou, Zhejiang	CBGR	240:240	164:168	Fenhong' female series
101	Yuelipan2	20-30	♀	Shangyu, Zhejiang	Shangyu, Zhejiang	240:248	164:164	Fenhong' female series
102	Shuijing1	>100	♀	Yuyao, Zhejiang	Yuyao, Zhejiang	240:248	164:164	Fenhong' female series
103	YG2012-73	10-20	♀	Unkown	CBGR	240:248	164:164	Fenhong' female series
104	Shuijing3	>170	♀	Shangyu, Zhejiang	Shangyu, Zhejiang	240:248	164:164	Fenhong' female series
105	Shuijing2	> 150	♀	Yuyao, Zhejiang	Yuyao, Zhejiang	240:240	162:162	Fenhong' female series
106	YG2012-82	20-30	♀	Unkown	CBGR	240:240	162:164	Fenhong' female series
107	Yuelipan	> 150	♀	Yuyao, Zhejiang	Yuyao, Zhejiang	240:244	162:162	Biqi' female series
108	Yuelipan1	> 150	♀	Yuyao, Zhejiang	Yuyao, Zhejiang	240:244	162:162	Biqi' female series
109	Fenhong2	90-100	♀	Shangyu, Zhejiang	Shangyu, Zhejiang	240:244	162:162	Unstructured
110	Biqi4	90-100	♀	Yuyao, Zhejiang	Yuyao, Zhejiang	240:240	164:168	Biqi' female series
111	Y2012-151	60-70	♂	Shangyu, Zhejiang	Shangyu, Zhejiang	240:240	162:162	Fenhong' female series
112	Zaose	> 150	♀	Hangzhou, Zhejiang	CBGR	240:240	162:164	Fenhong' female series
113	YG2012-21	10-20	♀	Yuyao, Zhejiang	Yuyao, Zhejiang	240:240	162:164	Biqi' female series
114	Zaodazhong1	80-100	♀	Yuyao, Zhejiang	Yuyao, Zhejiang	240:240	162:162	Fenhong' female series
115	Zaodazhong2	80-100	♀	Yuyao, Zhejiang	Yuyao, Zhejiang	240:240	162:162	Fenhong' female series
116	Dayeguang	> 150	♀	Hangzhou, Zhejiang	CBGR	240:240	162:162	Unstructured
117	Dahongpao	> 150	♀	Huzhou, Zhejiang	Huzhou, Zhejiang	240:248	162:164	Unstructured
118	Daji	> 150	♀	Suzhou, Jiangsu	Suzhou, Jiangsu	240:240	162:164	Unstructured
119	Dafudayexidi	> 150	♀	Suzhou, Jiangsu	Suzhou, Jiangsu	240:240	162:162	Unstructured
120	Wenfangmei	> 150	♀	Guixi,Jiangxi	CBGR	240:246	162:162	Biqi' female series
121	YG2012-35	20-30	♀	Unkown	CBGR	240:240	162:166	Biqi' female series
122	HZ2012-11	15-20	♀	Hangzhou, Zhejiang	Hangzhou, Zhejiang	240:248	162:162	Biqi' female series
123	YG2012-24	10-20	♀	Unkown	CBGR	240:244	162:166	Unstructured
124	Guangdongdamei	> 150	♀	Guangzhou, Guangdong	CBGR	248:248	162:164	Mixed sex subpop
125	YG2012-105	10-20	♀	Unkown	CBGR	240:244	162:162	Mixed sex subpop
126	YG2012-113	10-20	♀	Unkown	CBGR	236:240	162:166	Mixed sex subpop
127	Guangdongheimei	> 150	♀	Guangzhou, Guangdong	CBGR	236:240	162:164	Mixed sex subpop
128	Anhaipianzaosheng	> 150	♀	Anhai, Fujian	CBGR	244:248	162:162	Biqi' female series
129	YG2012-116	10-20	♀	Unkown	CBGR	240:240	162:168	Biqi' female series
130	Zaoqimimei	> 150	♀	Yuyao, Zhejiang	CBGR	240:240	162:168	Biqi' female series
131	Jianmei	> 150	♀	Cixi, Zhejiang	CBGR	240:240	164:168	Unstructured
132	Biqi2	80-90	♀	Yuyao, Zhejiang	Yuyao, Zhejiang	240:244	164:168	Biqi' female series
133	Songjiang	> 150	♀	Cixi, Zhejiang	CBGR	240:244	162:162	Unstructured
134	YG2012-125	20-30	♀	Unkown	CBGR	240:244	162:162	Biqi' female series
135	YG2012-118	10-20	♀	Unkown	CBGR	240:244	162:162	Biqi' female series
136	YG2012-30	10-20	♀	Unkown	CBGR	240:240	162:164	Biqi' female series
137	Biqi5	30-40	♀	Yuyao, Zhejiang	Yuyao, Zhejiang	240:240	162:166	Biqi' female series
138	YG2012-80	10-20	♀	Unkown	CBGR	240:240	162:162	Biqi' female series
139	YG2012-95	10-20	♀	Unkown	CBGR	240:240	162:168	Biqi' female series
140	Biqi3	100-120	♀	Yuyao, Zhejiang	Yuyao, Zhejiang	240:240	162:162	Biqi' female series
141	YG2012-106	15-20	♀	Unkown	CBGR	240:240	166:168	Biqi' female series
142	Sanjiaaowumei	> 150	♀	Ningbo, Zhejiang	CBGR	240:240	166:168	Biqi' female series
143	Zaoshenganmei	> 150	♀	Anhai, Fujian	CBGR	240:240	162:168	Biqi' female series
144	YG2012-45	15-20	♀	Unkown	CBGR	240:240	162:168	Unstructured
145	YG2012-47	15-20	♀	Unkown	CBGR	240:240	162:168	Biqi' female series
146	YG2012-71	15-20	♀	Unkown	CBGR	240:244	162:168	Biqi' female series
147	YG2012-59	15-20	♀	Unkown	CBGR	240:240	162:168	Biqi' female series
148	YG2012-86	15-20	♀	Unkown	CBGR	240:242	168:168	Biqi' female series
149	YG2012-79	15-20	♀	Unkown	CBGR	240:240	166:168	Biqi' female series
150	YG2012-72	15-20	♀	Unkown	CBGR	240:240	162:168	Biqi' female series
151	Y2012-1	60-70	♂	Yuyao, Zhejiang	Yuyao, Zhejiang	240:240	168:168	Biqi' female series
152	YG2012-33	15-20	♀	Unkown	CBGR	240:248	162:168	Biqi' female series
153	YG2012-81	15-20	♀	Unkown	CBGR	240:240	162:164	Biqi' female series
154	YG2012-69	15-20	♀	Unkown	CBGR	240:240	162:166	Biqi' female series
155	Y2012-2	60-70	♂	Yuyao, Zhejiang	Yuyao, Zhejiang	240:244	162:162	Biqi' female series
156	YG2012-67	15-20	♀	Unkown	CBGR	240:240	166:168	Biqi' female series
157	YG2012-70	15-20	♀	Unkown	CBGR	240:248	168:168	Biqi' female series
158	YG2012-61	15-20	♀	Unkown	CBGR	240:248	162:162	Biqi' female series
159	YG2012-51	15-20	♀	Unkown	CBGR	240:240	162:168	Biqi' female series
160	YG2012-54	15-20	♀	Unkown	CBGR	240:240	164:168	Biqi' female series
161	YG2012-44	15-20	♀	Unkown	CBGR	240:240	164:168	Biqi' female series
162	Biqi	> 200	♀	Yuyao, Zhejiang	Yuyao, Zhejiang	240:240	162:168	Biqi' female series
163	Ningboyong56	15-20	♀	Yuyao, Zhejiang	Yuyao, Zhejiang	240:240	162:168	Biqi' female series
164	Biqi1	100-120	♀	Yuyao, Zhejiang	Yuyao, Zhejiang	240:240	162:168	Biqi' female series
165	HZ2012-9	15-20	♀	Hangzhou, Zhejiang	Hangzhou, Zhejiang	240:240	162:168	Biqi' female series
166	W2011-1	> 100	Female with a muated male branch	Wenzhou, Zhejiang	Wenzhou, Zhejiang	240:250	160:160	Mixed sex subpop
167	Dingaomei	> 150	♀	Wenzhou, Zhejiang	Wenzhou, Zhejiang	240:250	160:160	Mixed sex subpop
168	Jiazhaizao	> 150	♀	Wenzhou, Zhejiang	Wenzhou, Zhejiang	240:240	160:160	Mixed sex subpop
169	Huangyemei	> 150	♀	Wenzhou, Zhejiang	Wenzhou, Zhejiang	240:240	162:162	Zhejiang male subpop
170	YG2012-42	10-20	♀	Unkown	CBGR	240:240	162:162	Unstructured
171	Dayegaozhuang	> 150	♀	Wenzhou, Zhejiang	Wenzhou, Zhejiang	232:240	162:162	Unstructured
172	Wanqimimei	> 150	♀	Yuyao, Zhejiang	Yuyao, Zhejiang	248:248	162:164	Unstructured
173	Tuda	> 150	♀	Wenzhou, Zhejiang	CBGR	232:248	162:162	Unstructured
174	Tumei	> 150	♀	Wenzhou, Zhejiang	CBGR	240:248	162:168	Unstructured
175	Zaoshuimei	> 150	♀	Jinhua, Zhejiang	CBGR	240:250	164:166	Dongkui' female series
176	Wenlinbenmei	> 150	♀	Wenzhou, Zhejiang	CBGR	240:250	164:166	Dongkui' female series
177	Heiruilin	> 150	♀	Taiwan	CBGR	240:250	164:166	Dongkui' female series
178	Cimei	> 150	♀	Wenzhou, Zhejiang	CBGR	240:248	162:162	Dongkui' female series
179	Dongkui	100-110	♀	Cixi,Zhejiang	CBGR	240:248	162:164	Dongkui' female series
180	HZ2012-10	15-20	♀	Hangzhou, Zhejiang	Hangzhou, Zhejiang	240:250	162:164	Dongkui' female series
181	Ruiguangmei	90-100	♀	Japan	CBGR	240:250	162:164	Dongkui' female series
182	HZ2012-2	15-20	♀	Hangzhou, Zhejiang	Hangzhou, Zhejiang	240:250	162:164	Dongkui' female series
183	HZ2012-4	15-20	♀	Hangzhou, Zhejiang	Hangzhou, Zhejiang	240:250	162:164	Dongkui' female series
184	Niuyemei	> 150	♀	Jingzhou,Hunan	CBGR	240:240	162:164	Unstructured
185	Shangchongmei	> 150	♀	Jingzhou,Hunan	CBGR	240:240	160:164	Unstructured
186	Muyemei	> 150	♀	Jinhua, Zhejiang	CBGR	240:240	162:168	Unstructured
187	HZ2012-1	15-20	♀	Hangzhou, Zhejiang	Hangzhou, Zhejiang	240:248	162:168	Unstructured
188	Liuyemei	> 150	♀	Jinhua, Zhejiang	CBGR	240:240	162:168	Unstructured
189	Putaoli	> 150	♀	Hangzhou, Zhejiang	CBGR	240:240	160:162	Unstructured
190	Xianghong	> 150	♀	Hangzhou, Zhejiang	CBGR	240:240	162:162	Unstructured
191	YG2012-88	10-20	♀	Unkown	CBGR	240:240	162:162	Unstructured
192	Songmaoli	> 150	♀	Hangzhou, Zhejiang	CBGR	240:240	162:162	Unstructured
193	Biqi12	> 150	♀	Yuyao, Zhejiang	Yuyao, Zhejiang	240:244	160:160	Fenhong' female series
194	Wandao	> 150	♀	Zhoushan, Zhejiang	CBGR	250:252	160:162	Fenhong' female series
195	YY2010-75	80-100	♀	Yuyao, Zhejiang	Yuyao, Zhejiang	240:240	160:162	Fenhong' female series
196	YY2010-73	80-100	♀	Yuyao, Zhejiang	Yuyao, Zhejiang	240:240	160:160	Fenhong' female series
197	HZ2011-12	30-40	♀	Hangzhou, Zhejiang	Hangzhou, Zhejiang	242:242	160:160	Unstructured
198	C2010-4	40-50	♀ ♂	Cixi,Zhejiang	Cixi,Zhejiang	240:240	164:164	Unstructured
199	YY2010-76	80-100	♀	Yuyao, Zhejiang	Yuyao, Zhejiang	240:240	160:160	Fenhong' female series
200	Dayehuang	> 150	♀	Hangzhou, Zhejiang	CBGR	240:240	160:160	Fenhong' female series
201	Tongzimei	> 150	♀	Jingzhou,Hunan	CBGR	240:240	162:162	Unstructured
202	YY2010-71	80-90	♀	Yuyao, Zhejiang	Yuyao, Zhejiang	240:240	160:162	Fenhong' female series
203	Xiaolejiangchonghei	> 150	♀	Guizhou	CBGR	240:240	160:160	Unstructured
204	Huangshanbai	> 150	♀	Hangzhou, Zhejiang	Hangzhou, Zhejiang	240:240	162:162	Fenhong' female series
205	Shuijing	> 150	♀	Hangzhou, Zhejiang	Hangzhou, Zhejiang	240:246	160:160	Fenhong' female series
206	YY2010-70	120-140	♀	Yuyao, Zhejiang	Yuyao, Zhejiang	240:240	162:162	Fenhong' female series
207	YY2010-77	80-90	♀	Yuyao, Zhejiang	Yuyao, Zhejiang	240:240	160:160	Fenhong' female series
208	YY2010-74	80-90	♀	Yuyao, Zhejiang	Yuyao, Zhejiang	240:240	160:162	Fenhong' female series
209	YY2010-72	90-100	♀	Yuyao, Zhejiang	Yuyao, Zhejiang	240:240	160:162	Fenhong' female series
210	C2010-55	30-40	♂	Cixi,Zhejiang	Cixi,Zhejiang	240:248	160:160	Mixed sex subpop
211	T2011-30	7-10	♂	Taizhou, Zhejiang	Taizhou, Zhejiang	240:240	160:160	Mixed sex subpop
212	JS2011-16	15-20	♂	Suzhou, Jiangsu	Suzhou, Jiangsu	240:242	160:160	Mixed sex subpop
213	W2011-5	15-20	♂	Wenzhou, Zhejiang	Wenzhou, Zhejiang	240:240	160:160	Mixed sex subpop
214	Myrica adenophora	50-60	♂	Hechi,Guangxi	Hechi,Guangxi	0:0	160:160
215	Myrica nana	30-40	♀	Yunnan	Yunnan	0:0	160:176
216	Myrica cerifera	40-50	♂	American	Cixi, Zhejiang	0:0	0:0
	*Note: genotypes (fragment szie: bp) of two sex associated maker
	China Bayberry Germplasm Repository (CBGR), Yuyao, Zhejiang Province, China
